# Supplementary material for: Systemically administered wound-homing peptide accelerates wound healing by modulating syndecan-4 function
Source: Nat Commun. 2023 Dec 6;14:8069. doi: 10.1038/s41467-023-43848-1 (PMC10700342; doi:10.1038/s41467-023-43848-1)
Supplement: Supplementary file 4 — Supplementary Dataset 1 [file 41467_2023_43848_MOESM4_ESM.xlsx]

## Sheet: Supplementary Data 1
		Supplementary Data 1: ARF regulatory molecules co-immunoprecipitating with SDC4
		Systemically administered wound-homing peptide accelerates wound healing by modulating syndecan-4 function
		Horacio Maldonado, Bryan D. Savage, Harlan R. Barker, Ulrike May, Maria Vähätupa, Rahul K. Badiani, Katarzyna I. Wolanska, Craig M.L. Turner, Toini Pemmari, Tuomo Ketomäki, Stuart Prince, Martin J. Humphries, Erkki Ruoslahti, Mark R. Morgan*, Tero A.H. Järvinen*
		Further information and requests for resources and reagents should be directed to the Lead Contacts: Mark Morgan - mark.morgan@liverpool.ac.uk Tero Järvinen - tero.jarvinen@tuni.fi
		This Supplementary Data file is protected, to prevent the data from being inadvertantly edited, changed or deleted: All data can be copied into new files for further analysis, but the content of the individual cells or worksheets cannot be edited within this document.

## Sheet: SDC4 Co-IP - ARF Regulators
Gene Name	Organism (Detection)	Uniprot Entry	Protein names	GTPase Regulation Mechanism	Evidence of ARF6 Activity Modulation	Protein Length (AAs)	Quantitative Value (Normalized Weighted Spectra)				Gene Ontology (biological process)
							Syn4WT	Syn4Null	Syn4Y180E	Syn4Y180L
GBF1	Mus musculus (Mouse)	Q6DFZ1	Golgi-specific brefeldin A-resistance guanine nucleotide exchange factor 1 (BFA-resistant GEF 1)	GEF	NO	1859	0	0	0	6.9722	regulation of ARF protein signal transduction [GO:0032012]; cell activation involved in immune response [GO:0002263]; cellular response to virus [GO:0098586]; cilium assembly [GO:0060271]; COPI coating of Golgi vesicle [GO:0048205]; endoplasmic reticulum to Golgi vesicle-mediated transport [GO:0006888]; endoplasmic reticulum-Golgi intermediate compartment organization [GO:0097111]; establishment …
ARFGEF1	Mus musculus (Mouse)	G3X9K3	Brefeldin A-inhibited guanine nucleotide-exchange protein 1 (Brefeldin A-inhibited GEP 1) (ADP-ribosylation factor guanine nucleotide-exchange factor 1) (p200 ARF guanine nucleotide exchange factor) (p200 ARF-GEP1)	GEF	NO	1849	0	0	0	0	regulation of ARF protein signal transduction [GO:0032012]; endomembrane system organization [GO:0010256]; exocytosis [GO:0006887]; Golgi organization [GO:0007030]; negative regulation of actin filament polymerization [GO:0030837]; negative regulation of GTPase activity [GO:0034260]; positive regulation of wound healing [GO:0090303]; protein glycosylation [GO:0006486]; protein transport [GO:00150…
ARFGEF2	Mus musculus (Mouse)	A2A5R2	Brefeldin A-inhibited guanine nucleotide-exchange protein 2 (Brefeldin A-inhibited GEP 2) (ADP-ribosylation factor guanine nucleotide-exchange factor 2)	GEF	NO	1785	0	0	0	0.99603	regulation of ARF protein signal transduction [GO:0032012];endomembrane system organization [GO:0010256]; endosome organization [GO:0007032]; exocytosis [GO:0006887]; Golgi to plasma membrane transport [GO:0006893]; intracellular signal transduction [GO:0035556]; positive regulation of tumor necrosis factor production [GO:0032760]; protein transport [GO:0015031]; receptor recycling [GO:0001881];
CYTH1	Mus musculus (Mouse)	Q9QX11	Cytohesin-1 (PH, SEC7 and coiled-coil domain-containing protein 1) (SEC7 homolog B2-1)	GEF	YES	398	0	0	0	0	regulation of ARF protein signal transduction [GO:0032012]; establishment of epithelial cell polarity [GO:0090162]; regulation of cell adhesion [GO:0030155]; vesicle-mediated transport [GO:0016192]
CYTH2	Mus musculus (Mouse)	P63034	Cytohesin-2 (ARF exchange factor) (ARF nucleotide-binding site opener) (Protein ARNO) (PH, SEC7 and coiled-coil domain-containing protein 2)	GEF	YES	400	0	0	4.8963	0	regulation of ARF protein signal transduction [GO:0032012]; actin cytoskeleton organization [GO:0030036]; endocytosis [GO:0006897];
CYTH3	Mus musculus (Mouse)	O08967	Cytohesin-3 (ARF nucleotide-binding site opener 3) (Protein ARNO3) (General receptor of phosphoinositides 1) (Grp1) (PH, SEC7 and coiled-coil domain-containing protein 3)	GEF	YES	400	0	0	2.68	0	regulation of ARF protein signal transduction [GO:0032012];establishment of epithelial cell polarity [GO:0090162]; Golgi vesicle transport [GO:0048193]; positive regulation of cell adhesion [GO:0045785];
CYTH4	Mus musculus (Mouse)	Q80YW0	Cytohesin-4 (PH, SEC7 and coiled-coil domain-containing protein 4)	GEF	YES	394	0	0	0	0	regulation of ARF protein signal transduction [GO:0032012]
PSD1	Mus musculus (Mouse)	Q5DTT2	PH and SEC7 domain-containing protein 1 (Exchange factor for ADP-ribosylation factor guanine nucleotide factor 6) (Exchange factor for ARF6) (Exchange factor for ARF6 A) (Pleckstrin homology and SEC7 domain-containing protein 1)	GEF	YES	1024	0	0	0	0	regulation of ARF protein signal transduction [GO:0032012];neuron projection development [GO:0031175]; signal transduction [GO:0007165]
PSD2	Mus musculus (Mouse)	Q6P1I6	PH and SEC7 domain-containing protein 2 (Exchange factor for ADP-ribosylation factor guanine nucleotide factor 6 C) (Exchange factor for ARF6 C) (Pleckstrin homology and SEC7 domain-containing protein 2)	GEF	YES	771	0	0	0	0	regulation of ARF protein signal transduction [GO:0032012]
PSD3	Mus musculus (Mouse)	Q2PFD7	PH and SEC7 domain-containing protein 3 (Epididymis tissue protein Li 20mP) (Exchange factor for ADP-ribosylation factor guanine nucleotide factor 6 D) (Exchange factor for ARF6 D) (Hepatocellular carcinoma-associated antigen 67) (Pleckstrin homology and SEC7 domain-containing protein 3)	GEF	YES	1048	0	0	0	0	regulation of ARF protein signal transduction [GO:0032012]
PSD4	Mus musculus (Mouse)	Q8BLR5	PH and SEC7 domain-containing protein 4 (Exchange factor for ADP-ribosylation factor guanine nucleotide factor 6 B) (Exchange factor for ARF6 B) (Pleckstrin homology and SEC7 domain-containing protein 4) (Telomeric of interleukin-1 cluster protein)	GEF	YES	1056	0	0	0	0	regulation of ARF protein signal transduction [GO:0032012]
IQSEC2	Mus musculus (Mouse)	Q5DU25	IQ motif and SEC7 domain-containing protein 2	GEF	YES	1488	0	0	0	0	regulation of ARF protein signal transduction [GO:0032012]; actin cytoskeleton organization [GO:0030036]; modulation of chemical synaptic transmission [GO:0050804]; regulation of neurotransmitter receptor localization to postsynaptic specialization membrane [GO:0098696]
IQSEC1	Mus musculus (Mouse)	Q8R0S2	IQ motif and SEC7 domain-containing protein 1 (ADP-ribosylation factors guanine nucleotide-exchange protein 100) (ADP-ribosylation factors guanine nucleotide-exchange protein 2) (Brefeldin-resistant Arf-GEF 2 protein) (BRAG2)	GEF	YES	963	2.0814	1.9725	3.917	1.9921	regulation of ARF protein signal transduction [GO:0032012];actin cytoskeleton organization [GO:0030036]; dendritic spine development [GO:0060996]; positive regulation of focal adhesion disassembly [GO:0120183]; positive regulation of GTPase activity [GO:0043547]; positive regulation of keratinocyte migration [GO:0051549];
IQSEC3	Mus musculus (Mouse)	Q3TES0	IQ motif and SEC7 domain-containing protein 3	GEF	YES	1182	0	0	0	0	regulation of ARF protein signal transduction [GO:0032012]; actin cytoskeleton organization [GO:0030036]
ARFGAP1	Mus musculus (Mouse)	Q9EPJ9	ADP-ribosylation factor GTPase-activating protein 1 (ARF GAP 1) (ADP-ribosylation factor 1 GTPase-activating protein) (ARF1 GAP) (ARF1-directed GTPase-activating protein)	GAP	NO	406	0	0	0	0	regulation of ARF protein signal transduction [GO:0032012] ;protein transport [GO:0015031];; regulation of endocytosis [GO:0030100]; vesicle-mediated transport [GO:0016192]
ARFGAP2	Mus musculus (Mouse)	Q99K28	ADP-ribosylation factor GTPase-activating protein 2 (ARF GAP 2) (GTPase-activating protein ZNF289) (Zinc finger protein 289)	GAP	NO	521	0	0	0	0	COPI coating of Golgi vesicle [GO:0048205]; protein transport [GO:0015031]
ARFGAP3	Mus musculus (Mouse)	Q9D8S3	ADP-ribosylation factor GTPase-activating protein 3 (ARF GAP 3)	GAP	NO	516	0	0	0	0	COPI coating of Golgi vesicle [GO:0048205]; intracellular protein transport [GO:0006886]; protein secretion [GO:0009306]; vesicle-mediated transport [GO:0016192]
ADAP1	Mus musculus (Mouse)	B7ZMY4	Arf-GAP with dual PH domain-containing protein 1 (Centaurin-alpha-1) (Cnt-a1) (Putative MAPK-activating protein PM25)	GAP	NO	374	0	0	0	0	cell surface receptor signaling pathway [GO:0007166]; positive regulation of GTPase activity [GO:0043547]; regulation of GTPase activity [GO:0043087]
ADAP2	Mus musculus (Mouse)	Q8R2V5	Arf-GAP with dual PH domain-containing protein 2 (Centaurin-alpha-2) (Cnt-a2)	GAP	NO	381	0	0	0	0	heart development [GO:0007507]; inositol lipid-mediated signaling [GO:0048017]; positive regulation of GTPase activity [GO:0043547]; regulation of GTPase activity [GO:0043087]
SMAP1	Mus musculus (Mouse)	Q91VZ6	Stromal membrane-associated protein 1	GAP	YES	467	0	0	0	0	positive regulation of erythrocyte differentiation [GO:0045648]; regulation of clathrin-dependent endocytosis [GO:2000369]
SMAP2	Mus musculus (Mouse)	Q7TN29	Stromal membrane-associated protein 2 (Stromal membrane-associated protein 1-like)	GAP	YES	429	0	0	0	0
AGFG1	Mus musculus (Mouse)	Q8K2K6	Arf-GAP domain and FG repeat-containing protein 1 (HIV-1 Rev-binding protein) (Nucleoporin-like protein RIP) (Rev-interacting protein) (Rev/Rex activation domain-binding protein)	GAP	NO	562	0	0	0	0	acrosome assembly [GO:0001675]; intermediate filament organization [GO:0045109]; mRNA export from nucleus [GO:0006406]; spermatid nucleus differentiation [GO:0007289]
AGFG2	Mus musculus (Mouse)	Q80WC7	Arf-GAP domain and FG repeat-containing protein 2 (HIV-1 Rev-binding protein-like protein) (Rev/Rex activation domain-binding protein related) (RAB-R)	GAP	NO	481	0	0	0	0
GIT1	Mus musculus (Mouse)	Q68FF6	ARF GTPase-activating protein GIT1 (ARF GAP GIT1) (Cool-associated and tyrosine-phosphorylated protein 1) (CAT-1) (CAT1) (G protein-coupled receptor kinase-interactor 1) (GRK-interacting protein 1) (p95-APP1)	GAP	YES	761	0	0	0	0	regulation of ARF protein signal transduction [GO:0032012];brain development [GO:0007420]; cell redox homeostasis [GO:0045454]; cellular response to lipopolysaccharide [GO:0071222]; ephrin receptor signaling pathway [GO:0048013]; intramembranous ossification [GO:0001957]; locomotory behavior [GO:0007626]; motor learning [GO:0061743]; negative regulation of glycolytic process [GO:0045820]; negativ…
GIT2	Mus musculus (Mouse)	Q9JLQ2	ARF GTPase-activating protein GIT2 (ARF GAP GIT2) (Cool-interacting tyrosine-phosphorylated protein 2) (CAT-2) (CAT2) (G protein-coupled receptor kinase-interactor 2) (GRK-interacting protein 2)	GAP	YES	759	0	0	0	0	regulation of ARF protein signal transduction [GO:0032012];brain development [GO:0007420]; regulation of G protein-coupled receptor signaling pathway [GO:0008277]; synaptic vesicle recycling [GO:0036465]
ASAP1	Mus musculus (Mouse)	Q9QWY8	Arf-GAP with SH3 domain, ANK repeat and PH domain-containing protein 1 (130 kDa phosphatidylinositol 4,5-bisphosphate-dependent ARF1 GTPase-activating protein) (ADP-ribosylation factor-directed GTPase-activating protein 1) (ARF GTPase-activating protein 1) (Development and differentiation-enhancing factor 1) (DEF-1) (Differentiation-enhancing factor 1) (PIP2-dependent ARF1 GAP)	GAP	YES	1129	0	0	0	0	cilium assembly [GO:0060271]; negative regulation of dendritic spine development [GO:0061000]; positive regulation of GTPase activity [GO:0043547]; positive regulation of membrane tubulation [GO:1903527]; positive regulation of podosome assembly [GO:0071803]; regulation of postsynapse organization [GO:0099175]
ASAP2	Mus musculus (Mouse)	Q7SIG6	Arf-GAP with SH3 domain, ANK repeat and PH domain-containing protein 2 (Development and differentiation-enhancing factor 2) (Paxillin-associated protein with ARF GAP activity 3) (PAG3) (Pyk2 C-terminus-associated protein) (PAP)	GAP	YES	1006	0	0	0	0	positive regulation of GTPase activity [GO:0043547]
ASAP3	Mus musculus (Mouse)	Q5U464	Arf-GAP with SH3 domain, ANK repeat and PH domain-containing protein 3 (Development and differentiation-enhancing factor-like 1) (Protein up-regulated in liver cancer 1)	GAP	YES	903	0	0	0	0	cell migration [GO:0016477]; positive regulation of GTPase activity [GO:0043547]; regulation of stress fiber assembly [GO:0051492]
ACAP1	Mus musculus (Mouse)	Q8K2H4	Arf-GAP with coiled-coil, ANK repeat and PH domain-containing protein 1 (Centaurin-beta-1) (Cnt-b1)	GAP	YES	740	0	0	0	0	protein transport [GO:0015031]
ACAP2	Mus musculus (Mouse)	Q6ZQK5	Arf-GAP with coiled-coil, ANK repeat and PH domain-containing protein 2 (Centaurin-beta-2) (Cnt-b2)	GAP	YES	778	0	0	0	0	actin filament-based process [GO:0030029]; cellular response to nerve growth factor stimulus [GO:1990090]; endocytic recycling [GO:0032456]
ACAP3	Mus musculus (Mouse)	A2ADA6	Arf-GAP with coiled-coil, ANK repeat and PH domain-containing protein 3 (Centaurin-beta-5) (Cnt-b5)	GAP	YES	834	0	0	0	0	neuron migration [GO:0001764]; regulation of neuron projection development [GO:0010975]
AGAP1	Mus musculus (Mouse)	Q8BXK8	Arf-GAP with GTPase, ANK repeat and PH domain-containing protein 1 (AGAP-1) (Centaurin-gamma-2) (Cnt-g2) (GTP-binding and GTPase-activating protein 1) (GGAP1)	GAP	NO	857	0	0	0	0	activation of GTPase activity [GO:0090630]; protein transport [GO:0015031]
AGAP2	Mus musculus (Mouse)	Q3UHD9	Arf-GAP with GTPase, ANK repeat and PH domain-containing protein 2 (AGAP-2) (Centaurin-gamma-1) (Cnt-g1) (GTP-binding and GTPase-activating protein 2) (GGAP2) (Phosphatidylinositol 3-kinase enhancer) (PIKE)	GAP	NO	1192	0	0	0	0	actin cytoskeleton organization [GO:0030036]; activation of GTPase activity [GO:0090630]; endosomal transport [GO:0016197]; negative regulation of neuron apoptotic process [GO:0043524]; negative regulation of protein catabolic process [GO:0042177]; positive regulation of 1-phosphatidylinositol-3-kinase activity [GO:0061903]; positive regulation of protein kinase activity [GO:0045860]; protein tra…
AGAP3	Mus musculus (Mouse)	Q8VHH5	Arf-GAP with GTPase, ANK repeat and PH domain-containing protein 3 (AGAP-3) (CRAM-associated GTPase) (CRAG) (Centaurin-gamma-3) (Cnt-g3) (MR1-interacting protein) (MRIP-1)	GAP	NO	875	0	0	0	0	activation of GTPase activity [GO:0090630]; cellular response to reactive oxygen species [GO:0034614]; proteasome-mediated ubiquitin-dependent protein catabolic process [GO:0043161]
AGAP4	Homo sapiens (Human)	n/a	Arf-GAP with GTPase, ANK repeat and PH domain-containing protein 4 (AGAP-4) (Centaurin-gamma-like family member 1) (Centaurin-gamma-like family member 5)	GAP	NO	663	0	0	0	0	activation of GTPase activity [GO:0090630]
AGAP5	Homo sapiens (Human)	n/a	Arf-GAP with GTPase, ANK repeat and PH domain-containing protein 5 (AGAP-5) (Centaurin-gamma-like family member 2)	GAP	NO	686	0	0	0	0	activation of GTPase activity [GO:0090630]
AGAP6	Homo sapiens (Human)	n/a	Arf-GAP with GTPase, ANK repeat and PH domain-containing protein 6 (AGAP-6) (Centaurin-gamma-like family member 3)	GAP	NO	663	0	0	0	0	activation of GTPase activity [GO:0090630]
AGAP7P	Homo sapiens (Human)	n/a	Putative Arf-GAP with GTPase, ANK repeat and PH domain-containing protein 7 (AGAP-7) (Arf-GAP with GTPase, ANK repeat and PH domain-containing protein 7 pseudogene) (Centaurin-gamma-like family member 4)	GAP	NO	663	0	0	0	0	activation of GTPase activity [GO:0090630]
AGAP9	Homo sapiens (Human)	n/a	Arf-GAP with GTPase, ANK repeat and PH domain-containing protein 9 (AGAP-9) (Centaurin-gamma-like family member 6)	GAP	NO	703	0	0	0	0	activation of GTPase activity [GO:0090630]
AGAP11	Homo sapiens (Human)	n/a	Arf-GAP with GTPase, ANK repeat and PH domain-containing protein 11 (AGAP-11) (Centaurin-gamma-like protein KIAA1975)	GAP	NO	550	0	0	0	0	activation of GTPase activity [GO:0090630]
ARAP1	Mus musculus (Mouse)	Q4LDD4	Arf-GAP with Rho-GAP domain, ANK repeat and PH domain-containing protein 1 (Centaurin-delta-2) (Cnt-d2)	GAP	NO	1450	0	0	0	0	actin filament reorganization involved in cell cycle [GO:0030037]; negative regulation of stress fiber assembly [GO:0051497]; positive regulation of filopodium assembly [GO:0051491]; positive regulation of GTPase activity [GO:0043547]; regulation of cell shape [GO:0008360]; regulation of small GTPase mediated signal transduction [GO:0051056]; signal transduction [GO:0007165]
ARAP2	Mus musculus (Mouse)	Q8BZ05	Arf-GAP with Rho-GAP domain, ANK repeat and PH domain-containing protein 2 (Centaurin-delta-1) (Cnt-d1) (Protein PARX)	GAP	NO	1704	0	0	0	0	positive regulation of GTPase activity [GO:0043547]; signal transduction [GO:0007165]
ARAP3	Mus musculus (Mouse)	Q8R5G7	Arf-GAP with Rho-GAP domain, ANK repeat and PH domain-containing protein 3 (Centaurin-delta-3) (Cnt-d3)	GAP	NO	1544	0	0	0	0	cytoskeleton organization [GO:0007010]; negative regulation of Rac protein signal transduction [GO:0035021]; negative regulation of Rho protein signal transduction [GO:0035024]; positive regulation of GTPase activity [GO:0043547]; regulation of cell shape [GO:0008360]; signal transduction [GO:0007165]; vesicle-mediated transport [GO:0016192]
ARF6	Mus musculus (Mouse)	P62331	ADP-ribosylation factor 6 (EC 3.6.5.2)	GTPase	YES	175	2.0814	0	0.97926	3.9841	cell adhesion [GO:0007155]; cell cycle [GO:0007049]; cell differentiation [GO:0030154]; cell division [GO:0051301]; cellular response to nerve growth factor stimulus [GO:1990090]; cortical actin cytoskeleton organization [GO:0030866]; endocytic recycling [GO:0032456]; erythrocyte apoptotic process [GO:1902217]; establishment of epithelial cell polarity [GO:0090162]; hepatocyte apoptotic process […
ARF1	Mus musculus (Mouse)	P84078	ADP-ribosylation factor 1 (EC 3.6.5.2)	GTPase	NO	181	1.0407	0	4.8963	0	cellular copper ion homeostasis [GO:0006878]; cellular response to virus [GO:0098586]; dendritic spine organization [GO:0097061]; intracellular protein transport [GO:0006886]; long-term synaptic depression [GO:0060292]; mitotic cleavage furrow ingression [GO:1990386]; regulation of Arp2/3 complex-mediated actin nucleation [GO:0034315]; regulation of receptor internalization [GO:0002090]; vesicle-…

## Sheet: Supplementary Data 1 - Legend
		Supplementary Data 1: ARF regulatory molecules co-immunoprecipitating with SDC4
		Proteomic analysis of ARF regulatory molecules co-immunoprecipitating with human SDC4 (huSDC4) from Syn4WT, Syn4-/-, Syn4Y180E and Syn4Y180L MEFs. Spreadsheet shows known ARF regulatory proteins identified via membership of Biological Process GO Term “Regulation of ARF Protein Signal Transduction” [GO: 0032012] or reported ARF GEF or GAP activity. Orange rows and bold font indicates ARF regulator…
		Supplementary References
		1. Haensel, D. et al. Defining Epidermal Basal Cell States during Skin Homeostasis and Wound Healing Using Single-Cell Transcriptomics. Cell Reports 30, 3932-3947.e6 (2020). 2. Wolf FA, Angerer P, Theis FJ. SCANPY: large-scale single-cell gene expression data analysis. Genome Biol 19, 15, (2018). 3. Donaldson, J. G. & Jackson, C. L. ARF family G proteins and their regulators: roles in membrane tr…
