# Supplementary material for: Systemically administered wound-homing peptide accelerates wound healing by modulating syndecan-4 function
Source: Nat Commun. 2023 Dec 6;14:8069. doi: 10.1038/s41467-023-43848-1 (PMC10700342; doi:10.1038/s41467-023-43848-1)
Supplement: Supplementary file 12 — Source Data [file 41467_2023_43848_MOESM12_ESM.xlsx]

## Sheet: Source Data
		Source Data
		Systemically administered wound-homing peptide accelerates wound healing by modulating syndecan-4 function
		Horacio Maldonado, Bryan D. Savage, Harlan R. Barker, Ulrike May, Maria Vähätupa, Rahul K. Badiani, Katarzyna I. Wolanska, Craig M.L. Turner, Toini Pemmari, Tuomo Ketomäki, Stuart Prince, Martin J. Humphries, Erkki Ruoslahti, Mark R. Morgan*, Tero A.H. Järvinen*
		Further information and requests for resources and reagents should be directed to the Lead Contacts: Mark Morgan - mark.morgan@liverpool.ac.uk Tero Järvinen - tero.jarvinen@tuni.fi
		This Source Data file is protected, to prevent the data from being inadvertantly edited, changed or deleted: All data can be copied into new files for further analysis, but the content of the individual cells or worksheets cannot be edited within this document.

## Sheet: Figure 1A
Figure 1A	Open Wound Area (%)
			Control			CAR			mCAR
		Day	Mean	SD	N	Mean	SD	N	Mean	SD	N
		0	100	0	112	100	0	103	100	0	75
		1	113.252	24.038	112	108.935	18.637	90	114.585	18.257	75
		2	101.396	24.713	89	100.983	21.814	77	110.966	16.555	61
		3	102.722	24.715	104	100.062	22.246	88	116.842	18.98	69
		4	95.48	23.734	106	88.872	19.879	88	103.169	17.848	75
		5	84.895	23.13	100	74.453	20.258	76	97.833	19.038	71
		6	73.567	21.694	62	65.918	17.931	66	85.099	22.526	57
		7	62.52	27.029	51	45.513	17.957	44	72.934	29.901	61
		8	48.551	41.578	16	16.158	17.579	32	67.067	31.585	27
		9	37.87	32.628	25	7.838	16.915	30	45.385	28.266	32
		10	23.722	30.759	25	3.504	15.447	33	33.297	28.53	27

## Sheet: Figure 1B
Figure 1B	Open Wound Area (%)
		Control				CAR				mCAR
	Day	7	8	9	10	7	8	9	10	7	8	9	10
		19.79	9.95	0	0	21.85	11.57	0	0	26.52	0.4	0	0
		44.17	18.34	9.12	8.32	24.81	18.4	0	0	32.43	39.73	0	0
		61.08	65.28	20.1	20.23	51.1	21.7	0	0	20.12	8.7	3.36	3.13
		51.48	173.27	65.23	52	42.49	88.83	88.83	88.83	61.11	7.7	5.27	0
		62.78	74.53	8.14	0	62.17	27.94	0	0	52	22.79	0	0
		77.69	21.95	2.3	6.27	70.1	17.64	0	0	31.49	46.92	14.79	10.01
		27.01	54.75	63.05	0	56.59	1.03	1.03	1.03	42.54	41.12	24.81	0
		36.71	60.05	79.63	52.94	61.46	0	0	0	45.6	49.14	12.68	7.42
		40.49	0.88	109.75	120.9	47.25	0	0	0	42.19	76.87	33.96	24.72
		47.04	63.81	48.21	35.52	61.95	0	0	0	47.79	74.27	41.96	47.03
		51.58	53.31	74.39	62.68	55.11	25.31	14.48	0	30.68	93.03	36.11	64.42
		57.19	67.74	89.67	71.06	41.04	36.38	16.7	0	27.86	46.38	78	8.83
		45.28	41.84	60.05	60.05	52.87	0	0	0	45.97	88.15	42.25	52.28
		54.54	52.87	20.46	0	57.52	0	0	0	31.37	98.71	43.19	80.53
		55.04	15.18	0	0	46.37	14.11	7.06	1.81	30.04	43.91	47.03	15.4
		49.62	3.08	0	0	51.55	21.2	6.47	0	58.64	93.65	64.42	40.57
		53.12		23.27	0	62.4	0	0	0	68.43	77.25	15.77	27.27
		57.75		0	0	43.41	31.6	0	0	58.06	81.09	71.95	10.91
		43.37		63.35	16.25	94.97	7.15	0	0	69.07	89.46	84.58	31.01
		56.81		50	37.79	33.16	0	0	2.6	38.24	91.63	30.39	70.21
		72.6		58.18	8.33	16.46	7.24	0	0	44.97	81.52	79.12	27.87
		56.28		40.78	14.03	26.36	1.87	6.44	0	72.38	96.84	71.79	64.53
		60.19		44.37	14.39	15.67	0	10.49	4.34	77.41	78.93	47.56	43.12
		39.09		15.15	10.95	50.31	14.78	24	0	78.61	109.85	57.64	89.79
		131.34		1.53	1.35	44.55	14.63	14.68	3.8	68.85	99.88	84.46	74.85
		78.15				0	31.39	15.57	2.89	91.58	76	47.32	56.88
		176.19				33.26	17.43	0	9.86	67.22	96.88	69.72	48.24
		106.45				35.92	23.62	19.72	0	69.28		55.36
		63.36				46.13	24.61	9.67	0	71.15		93.77
		133.99				28.08	20.73	0	0	65.54		71.11
		81.3				31.32	7.63		0.47	51.4		60.36
		79.72				28.61	30.25		0	85.98		63.55
		50.89				65.6			0	43.76
		73.52				41.32				123.45
		42.61				52.98				55.84
		66.18				45.41				123.68
		76.48				64.59				62.4
		37.58				74.82				75.36
		61.21				69.86				76.97
		82.81				53.3				77.26
		78.51				37.6				80.81
		52.42				29.48				98.42
		56.74				36.54				83.87
		41.98				36.26				99.23
		71.2								102.75
		52.25								114.62
		74.34								69.15
		49.04								113.09
		57.05								140.62
		40.48								52
		52.04								107.38
										117.62
										120.34
										115
										100.41
										94.23
										106.08
										95.44
										116.29
										98.22
										80.13

## Sheet: Figure 1C
Figure 1C	Complete Wound Closure (%)
			Control		CAR		mCAR
		Day	Mean	N	Mean	N	Mean	N
		1-6	0	62	0	66	0	57
		7	0	51	2.27273	44	0	61
		8	0	16	25	32	0	27
		9	16	25	56.6667	30	9.375	32
		10	32	25	72.7273	33	18.5185	27

## Sheet: Figure 2B
Figure 2B	Open Wound Gap (%)
		Control			CAR			mCAR
	Day	5	7	10	5	7	10	5	7	10
		16.3	20.5167	0	0	0	0	52.9333	64.55	0
		15.9167	0	0	0	0	0	57.6667	22.4167	0
		70.8333	23.0667	35	0	0	0	51.2333	4.3	28.0333
		0	33.3667	0	7.38333	0	0	66.6833	33.5	63.0833
		57.4833	2.66667	0	7.88333	0	0	58.9167	24.3833	0
		74.8	2.6	0	47.4333	0	0	0	20.4167	0
		29.3833	0	5.96667	0	15.4333	0	0	33.2333	9.8
		0	0	17.3333	42.6833	11.65	0	34.5833	47.8	0
		61.6	0	0	64.55	0	0	48.1	23.7167	39.2
		34.9167	31.0833	0	0	24.9667	0	47.8333	47.2833	29.3833
		76.5833	0	36.0833	0	0	0	62.4667	15.1	55.5
		54.4667	0	0	58.2333	0	0	90.65	32	36.4833
		19.9333	23.2667	0	70	0	0	68.8333	33.6167	0
		29.3833	0	0	54.35	0	0	60.9667	45.7833	0
		0	17.6333	0	0	0	0	111.6	63.4	5.53333
		61.6	6.4	0	49.3833	12.4	0	78.3167	12.8	0
		34.9167	0	0	45.4167	0	0	69.9667	12.6667	5.41667
		76.5833	0		0	0	0	49.3833	9.08333	0
		54.4667	28.9		45.4667	0	0	68.8167	6.33333	38.3667
		52.7833	4.91667		22.8167	9.63333	0	57.7	52.6333	6.96667
		47.8	53.8167		0	0	0	50.1	18.3167	0
		77.0167	58.5		0	0	0	68.3167	0	0
		50.85	35.7333		58.4333	0	0	52.9333	55.05	0
		85.35	0		0	10.15	0	57.6667	0	0
		93.25	13.75		0	0	0	51.2333	0
		59.75	14.5167		0	25.9667	0	66.6833	4.13333
		99.8167	0		0	18.9667	0	58.9167	63.4
		67.95	0		0	0		0	0
		16.3	77.0167			0		0	0
		15.9167	54.3			19.0833		34.5833	5.73333
		70.8333	0			0.616667		48.1	24.6333
		0	2.21667			0		47.8333	0
		57.4833	30.55			2.23333		71.3333	73.95
		74.8	15.5333			10.9333		49.7667	27.0667
		34.9833	0			0		47.6667	36.2333
		56.9667	61.5833			0		68.3167	46.9
		104.7	62.8167			11.65		57	0
		61.6833	65.25			0		47.6667	0
		65.6333	51.65			3.03333			5.28333
		39.8	34.9833			18.7667			27.9333
		71.9833	66.5167			7.11667			24.0667
		63.3333	104.7			0			37.35
			61.6833			0			29.5333
			22.55			0
			22.55			0
			10.6667			0
						12.4667
						0
						0
						0
						0
						3.43333
						0
						17.1167
						0

## Sheet: Figure 2C
Figure 2C	Hyperproliferative Epidermis Length (µm) - Day 5
		Control	CAR	mCAR
		1860	2201	2495
		2966	6151	460
		1871	3188	1084
		1786	4204	162
		2069	5721	876
		1573	2913	3094
		1784	3871	2771
		1437	5407	2946
		4310	3611	2967
		4191	3328	1153
		290	2199	593
		3772	3158	1994
		2884	6572	2276
		3986	2856	1523
		4675	5381	1904
		1653	3940	2142
		3129	4619	3495
		3334	3917	1210
		566	4884
		2444	3115
		4935	2119
		2673	3502
		3253	5529
		-394
		3537
		3821

## Sheet: Figure 2D
Figure 2D	Hyperproliferative Epidermis Area (µm^2) - Day 5
		Control	CAR	mCAR
		0.190814	0.388158	0.063415
		0.173847	0.218718	0.192597
		0.180995	0.485845	0.278808
		0.190595	0.464258	0.103076
		0.200408	0.351784	0.112511
		0.156969	0.381847	0.186956
		0.335216	0.220832	0.198155
		0.160802	0.443985	0.300776
		0.172419	0.309723	0.287696
		0.203419	0.204775	0.329474
		0.1392	0.336763	0.177505
		0.153339	0.404828	0.211441
		0.125265	0.245164	0.156083
		0.195703	0.251634	0.063562
		0.136447	0.308361
		0.12252	0.354163
		0.1967	0.26704
		0.161781
		0.161782
		0.14954
		0.243785

## Sheet: Figure 2E
Figure 2E	Wound Width (mm)
		Control			CAR			mCAR
	Day	5	7	10	5	7	10	5	7	10
		4.207	5.407	2.501	2.856	2.908	1.144	6.243	6.055	3.556
		4.935	5.264	4.179	5.381	3.555	1.863	5.899	4.586	1.069
		6.369	5.592	1.993	1.067	2.888	1.363	5.214	4.948	3.51
		5.348	5.589	3.838	4.383	3.623	0.988	6.858	4.435	6.596
		4.201	5.922	4.262	5.092	3.616	2.981	5.575	4.781	2.876
		6.805	4.597	3.885	6.763	4.947	1.638	6.057	5.285	4.847
		5.584	4.726	3.046	4.884	5.432	2.891	6.9	5.704	5.718
		5.027	4.071	2.98	5.676	6.916	1.325	6.408	5.012	3.542
		5.834	5.327	3.552	5.992	5.757	2.598	5.973	5.418	5.221
		6.492	5.009	3.056	3.502	4.36	1.537		5.549	4.976
		6.907	3.393	3.528	5.695	5.222	2.013		6.06
		7.664	4.011		6.151	4.249	3.374		5.046
		5.158	5.156		6.929	5.391	2.943		5.654
		7.773	4.481		5.721	3.171	2.749		4.46
		5.514	2.579		5.641	4.026	4.32		4.386
			4.721		5.24	4.506			4.275
			4.731			4.181			3.98
			3.861			5.207			6.61
			7.126			4.351			5.824
			5.616			1.959			4.755
			6.746			4.958			6.284
			5.215			5.234			1.925
			4.797			5.708			4.993
			4.273			4.167			4.991
			5.076			4.314			5.654
			2.806			4.581			5.465
			6.339			4.044			2.468
			5.639			4.564			3.887
			7.161			6.755			5.536
			6.18			3.793			6.356
			6.409			4.195			4.816
			7.609			7.099
			5.572			4.323
			5.358			1.573
			5.358			4.307
						3.827
						5.721
						5.712
						5.535
						6.554
						5.251
						6.4

## Sheet: Figure 2F
Figure 2F	Complete Wound Closure (%)
			Control		CAR		mCAR
		Day	Mean	N	Mean	N	Mean	N
		5	9.5	42	53.6	28	10.5	38
		7	30.4	46	65.5	55	18.6	43
		10	77.8	18	100	27	54.2	24

## Sheet: Figure 2G
Figure 2G	Granulation Tissue Area (mm^2)
		Control			CAR			mCAR
	Day	5	7	10	5	7	10	5	7	10
		2.49355	2.30453	1.41461	0.71832	2.29091	1.79631	1.3897	3.71786	3.65004
		3.12444	1.36699	1.69305	0.38605	1.49302	2.12322	0.87603	2.0899	3.59528
		1.52197	1.12323	2.12413	0.8943	0.89868	1.30925	0.5678	1.78687	2.90112
		2.59857	1.45527	1.5422	0.82685	1.62848	2.2652	1.30041	4.96105	1.99696
		0.95573	1.67632	0.67755	1.27536	1.26405	1.04637	2.02516	0.90745	1.7402
		1.24876	1.74703	2.12417	0.54296	1.22578	2.12322	0.22231	1.84854	2.61576
		0.92285	0.74663	2.0938	1.06703	1.03618	1.78206	1.62986	0.92242	2.09203
		1.63021	1.01294	1.41461	1.75431	0.5159	1.69323	1.02628	0.8079	1.51355
		0.26292	1.00507	1.88074	0.54081	1.22672	1.02255	1.02428	1.72709	2.50898
		0.88557	0.91595	0.6543	2.01178	0.45978	1.57828	0.72827	1.31231	2.04225
		0.68304	0.52387	0.50583	1.96008	1.14544	0.22516	0.57232	0.51247	2.04225
		2.13719	0.72461		1.87712	0.43992	0.96953		2.63858	1.10656
		0.978	0.68096		1.69296	0.65741	0.57414		1.2253	1.20975
		0.86656	0.42456		1.22202	1.00872	3.07906		0.41248	3.43535
		0.75994	0.57895		2.06776	1.33491			0.82195	1.48542
		1.13968	1.22829		2.18293	0.96809			0.41065	1.77892
		1.01447	1.17072		1.72259	0.60863			0.15045	0.95952
		1.06622	0.55321		1.32036	0.40709			1.6439	0.47976
		0.70914	0.43809			2.39859			0.82494	1.74057
		0.44351	0.56854			1.30804			0.8213	1.29921
		0.55423	0.71117			1.75624			1.14688	1.01709
		1.89248	2.17086			2.43264			1.02766
		2.15956	0.80098			2.29048			1.40485
		1.35247	1.80013			2.74492			1.62093
		1.96585	1.75438			1.069			2.1784
		1.00957	1.47481			2.80886			1.47772
		1.43993	0.99916			2.07111			0.83552
		1.61882	1.98481			2.65668			2.12977
			1.00228			1.62194			1.5788
			1.63144			0.89177			1.02686
			2.2403			2.18678			0.68386
			3.06307			1.0053			1.17154
			2.10306			0.77176			0.76903
			2.13251			1.25972			1.14348
			1.5536			1.92571			1.47799
			1.19795			1.39311			0.88236
			1.07224			0.92469			1.19711
			2.09351			0.77368			1.15998
			0.63709			0.98191
			1.42459			1.81554
			3.74607			1.27926
			1.82214
			1.65044
			0.89031
			0.6482
			0.3889
			1.02763
			0.47315

[truncated: 39 more sheets: Figure S1A, Figure S1B, Figure S1C, Figure S1D, Figure S1E, Figure 3A, Figure 3B, Figure 3C, Figure 3D, Figure 4D, Figure 5J, Figure 6B, Figure 6A - Uncropped Blots, Figure 6D, Figure 6C - Uncropped Blots, Figure 7A, Figure 7B, Figure 7C, Figure 7E, Figure 7F …]
